# Supplementary material for: Prospective Study of Proton Therapy for Lung Cancer Patients with Poor Lung Function or Pulmonary Fibrosis
Source: Cancers (Basel). 2022 Mar 11;14(6):1445. doi: 10.3390/cancers14061445 (PMC8946495; doi:10.3390/cancers14061445)
Supplement: Supplementary file 1 [file cancers-14-01445-s001.zip]

Archive with 1 entries (1 files):
- cancers-1612179-supplementary.pdf
